# Supplementary material for: Vacuolar sterol β-glucosidase EGCrP2/Sgl1 deficiency in Cryptococcus neoformans: Dysfunctional autophagy and Mincle-dependent immune activation as targets of novel antifungal strategies
Source: PLoS Pathog. 2025 Apr 24;21(4):e1013089. doi: 10.1371/journal.ppat.1013089 (PMC12061408; doi:10.1371/journal.ppat.1013089)
Supplement: S1 Data — (XLSX) [file ppat.1013089.s017.xlsx]

## Sheet: Fig 1
	Fig. 1
	A	0, live (end of experiment); 1, endpoint
		Day	WT	KO	RT
		22	1
		24	1
		24	1
		24	1
		28	1
		28	1
		35		0
		35		0
		35		0
		35		0
		35		0
		35		0
		24			1
		24			1
		24			1
		28			1
		28			1
		28			1
	B	Log CFU/mg lung tissue
		Day 3			Endpoint
		WT	KO	RE	WT	KO	RE
		785.8	23.5	1786	14503.7	1	13274.3
		1692.9	22	1056.9	35408.3	1	59383.5
		1390.4	71.7	3002.3	48343.8	1	14224.8
		1647.3	42.5	1393.3	30375.2	1	10230.5
		405.1	22.2	1359.1	12398.6	1	68551.8
		523.1	22.6	2695.6	21451.1	1	71566.9

## Sheet: Fig 2 
A	temp	Genotype	Day0	Day2	Day3	Day4	Day7
	25	1WT	0.05	5.914	7.887	10.12	8.596
	25	1WT	0.05	6.338	9.182	10.53	8.307
	25	1WT	0.05	6.905	11.72	13.17	10.76
	25	1WT	0.05	9.42	11.62	11.14	9.838
	25	1WT	0.05	9.553	12.38	10.96	10.16
	25	1WT	0.05	5.912	8.755	10.39	8.896
	25	1WT	0.05	6.769	12.14	9.697	8.521
	30	1WT	0.05	7.336	10.43	9.439	8.236
	30	1WT	0.05	7.812	9.993	9.669	9.192
	30	1WT	0.05	8.96	13.24	12.33	11.17
	30	1WT	0.05	12.31	10.73	11.2	9.784
	30	1WT	0.05	11.92	12.87	11.48	9.198
	30	1WT	0.05	8.011	10.84	10.97	9.976
	30	1WT	0.05	8.251	12.3	11.12	8.387
	37	1WT	0.05	7.272	7.934	7.85	7.023
	37	1WT	0.05	6.781	8.073	7.457	6.349
	37	1WT	0.05	1.666	11.14	11.42	10.65
	37	1WT	0.05	9.838	8.007	8.361	8.068
	37	1WT	0.05	10.47	10.09	9.211	11.35
	37	1WT	0.05	6.935	7.791	7.972	7.907
	37	1WT	0.05	7.547	9.726	7.916	7.026
	25	2EGCrP2 KO	0.05	7.673	10.91	10.84	6.741
	25	2EGCrP2 KO	0.05	8.633	8.914	9.262	5.922
	25	2EGCrP2 KO	0.05	9.251	11.62	9.583	6.833
	25	2EGCrP2 KO	0.05	6.486	9.139	11.86	6.776
	25	2EGCrP2 KO	0.05	6.667	11.55	9.668	6.157
	30	2EGCrP2 KO	0.05	7.04	9.989	7.722	5.974
	30	2EGCrP2 KO	0.05	8.348	11.29	9.669	6.711
	30	2EGCrP2 KO	0.05	12.21	9.263	7.524	5.405
	30	2EGCrP2 KO	0.05	11.09	11.14	7.895	5.722
	30	2EGCrP2 KO	0.05	7.495	9.91	8.402	6.092
	30	2EGCrP2 KO	0.05	7.768	10.92	7.72	5.202
	37	2EGCrP2 KO	0.05	0.227	8.512	9.452	7.497
	37	2EGCrP2 KO	0.05	8.458	6.065	6.54	7.565
	37	2EGCrP2 KO	0.05	9.145	7.666	6.912	7.06
	37	2EGCrP2 KO	0.05	6.582	6.518	7.447	6.674
	37	2EGCrP2 KO	0.05	7.015	7.088	6.711	6.601
	25	3EGCrP2 RE	0.05	7.54	12.62	12.32	11.42
	25	3EGCrP2 RE	0.05	10.65	10.97	11.16	8.752
	25	3EGCrP2 RE	0.05	11.57	12.89	11.87	9.989
	25	3EGCrP2 RE	0.05	7.702	10.94	11.73	9.241
	25	3EGCrP2 RE	0.05	6.528	12.94	10.45	7.879
	30	3EGCrP2 RE	0.05	7.429	10.9	9.722	9.191
	30	3EGCrP2 RE	0.05	8.674	11.79	11.5	11.44
	30	3EGCrP2 RE	0.05	12.39	10.45	10.73	9.922
	30	3EGCrP2 RE	0.05	13.3	14.12	12.13	9.545
	30	3EGCrP2 RE	0.05	10.05	12.65	11.06	9.894
	30	3EGCrP2 RE	0.05	8.17	14.84	10.67	7.697
	37	3EGCrP2 RE	0.05	4.241	9.994	9.77	8.513
	37	3EGCrP2 RE	0.05	9.97	7.841	7.874	6.671
	37	3EGCrP2 RE	0.05	10.42	10.25	8.919	8.669
	37	3EGCrP2 RE	0.05	7.226	8.844	8.144	8.861
	37	3EGCrP2 RE	0.05	7.433	8.626	7.225	7.049
C	temp	Genotype	Phloxine B	all	Phloxine B positive(%)
	25	1WT	0	120	0
	25	2EGCrP2 KO	3	104	2.88462
	25	3EGCrP2 RE	5	158	3.16456
	25	1WT	1	101	0.990099
	25	2EGCrP2 KO	3	170	1.76471
	25	3EGCrP2 RE	1	205	0.487805
	25	1WT	2	130	1.53846
	25	2EGCrP2 KO	2	100	2
	25	3EGCrP2 RE	2	117	1.7094
	30	1WT	4	170	2.35294
	30	2EGCrP2 KO	12	140	8.57143
	30	3EGCrP2 RE	6	181	3.31492
	30	1WT	2	140	1.42857
	30	2EGCrP2 KO	13	203	6.40394
	30	3EGCrP2 RE	0	170	0
	30	1WT	2	105	1.90476
	30	2EGCrP2 KO	3	101	2.9703
	30	3EGCrP2 RE	3	125	2.4
	37	1WT	11	173	6.35838
	37	2EGCrP2 KO	107	212	50.4717
	37	3EGCrP2 RE	5	142	3.52113
	37	1WT	12	128	9.375
	37	2EGCrP2 KO	78	153	50.9804
	37	3EGCrP2 RE	78	217	35.9447
	37	1WT	15	137	10.9489
	37	2EGCrP2 KO	110	127	86.6142
	37	3EGCrP2 RE	3	101	2.9703

## Sheet: Fig 3
	GAPDH										ACT1
	GOI						PCR efficiency										PCR efficiency
	ATG1	0.984	Avr		ΔCt		GOI	GAPDH					Avr		ΔCt		GOI	Act1
	GOI	GAPDH	GOI	GAPDH	GOI	GAPDH	1.984	1.96			GOI	Act1	ATG1	Act1	ATG1	Act1	1.984	1.806
WT	25.54	20.68	25.24	20.38	-0.3	-0.3	0.814212	0.81719	0.996355		22.32	22.99	22.04	22.8467	-0.28	-0.143333	0.825445	0.918764	0.898431
	25.01	19.87			0.23	0.51	1.17067	1.40945	0.830585		21.79	22.62			0.25	0.226667	1.18682	1.14338	1.038
	25.17	20.59			0.07	-0.21	1.04913	0.868213	1.20837		22.01	22.93			0.03	-0.0833333	1.02077	0.951934	1.07231
KO	25.04	18.8			0.2	1.58	1.14685	2.89577	0.396044		22.02	21.44			0.02	1.40667	1.0138	2.29676	0.441402
	25.19	19.34			0.05	1.04	1.03485	2.01348	0.513962		21.8	21.77			0.24	1.07667	1.17872	1.88973	0.62375
	24.97	18.86			0.27	1.52	1.2032	2.78118	0.43262		21.77	22			0.27	0.846667	1.2032	1.64951	0.729427
RE	24.85	19.85			0.39	0.53	1.30629	1.42855	0.91442		21.78	22.44			0.26	0.406667	1.19498	1.27174	0.939642
	25.2	20.16			0.04	0.22	1.02778	1.15957	0.88635		21.99	22.41			0.05	0.436667	1.03485	1.29449	0.799424
	25.46	19.81			-0.22	0.57	0.860084	1.46753	0.586077		22.02	23.31			0.02	-0.463333	1.0138	0.760421	1.3332
	GOI
	ATG2	0.794	Avr		ΔCt		GOI	GAPDH					Avr		ΔCt		GOI	Act1
	GOI	GAPDH	GOI	GAPDH	GOI	GAPDH	1.794	1.96			GOI	Act1	GOI	Act1	GOI	Act1	1.794	1.806
WT	24.78	20.68	24.78	20.38	0	-0.3	1	0.81719	1.22371		23.27	22.99	23.23	22.8467	-0.04	-0.143333	0.976893	0.918764	1.06327
	24.67	19.87			0.11	0.51	1.0664	1.40945	0.756606		23.23	22.62			0	0.226667	1	1.14338	0.874602
	24.89	20.59			-0.11	-0.21	0.937734	0.868213	1.08007		23.19	22.93			0.04	-0.0833333	1.02365	0.951934	1.07534
KO	25.77	18.8			-0.99	1.58	0.560681	2.89577	0.19362		24.26	21.44			-1.03	1.40667	0.547725	2.29676	0.238477
	25.36	19.34			-0.58	1.04	0.712497	2.01348	0.353864		23.95	21.77			-0.72	1.07667	0.65652	1.88973	0.347415
	25.03	18.86			-0.25	1.52	0.864061	2.78118	0.310681		23.23	22			0	0.846667	1	1.64951	0.606241
RE	24.85	19.85			-0.07	0.53	0.959914	1.42855	0.67195		23.15	22.44			0.08	0.406667	1.04787	1.27174	0.823962
	25.01	20.16			-0.23	0.22	0.87422	1.15957	0.753919		23.4	22.41			-0.17	0.436667	0.90542	1.29449	0.699439
	24.82	19.81			-0.04	0.57	0.976893	1.46753	0.665673		23.16	23.31			0.07	-0.463333	1.04176	0.760421	1.36998
	GOI
	ATG3	0.648	Avr		ΔCt		GOI	GAPDH					Avr		ΔCt		GOI	Act1
	GOI	GAPDH	GOI	GAPDH	GOI	GAPDH	1.648	1.96			GOI	Act1	GOI	Act1	GOI	Act1	1.648	1.806
WT	22.26	19.51	22.1167	19.3967	-0.143333	-0.113333	0.9309	0.926569	1.00467		26.02	22.99	25.89	22.8467	-0.13	-0.143333	0.937121	0.918764	1.01998
	21.92	18.95			0.196667	0.446667	1.10324	1.35064	0.816822		25.84	22.62			0.05	0.226667	1.02529	1.14338	0.896723
	22.17	19.73			-0.0533333	-0.333333	0.973708	0.799064	1.21856		25.81	22.93			0.08	-0.0833333	1.04077	0.951934	1.09333
KO	22.95	17.72			-0.833333	1.67667	0.659481	3.09041	0.213396		26.6	21.44			-0.71	1.40667	0.701391	2.29676	0.305382
	23.08	18.19			-0.963333	1.20667	0.618013	2.25245	0.274374		26.64	21.77			-0.75	1.07667	0.687515	1.88973	0.363817
	22.55	17.99			-0.433333	1.40667	0.805351	2.57696	0.31252		26.31	22			-0.42	0.846667	0.810733	1.64951	0.4915
RE	21.95	18.84			0.166667	0.556667	1.08682	1.45442	0.747258		25.54	22.44			0.35	0.406667	1.19106	1.27174	0.936562
	22.22	19.01			-0.103333	0.386667	0.949688	1.2972	0.732108		25.87	22.41			0.02	0.436667	1.01004	1.29449	0.780259
	22.26	18.82			-0.143333	0.576667	0.9309	1.47413	0.631493		25.99	23.31			-0.1	-0.463333	0.951271	0.760421	1.25098
	GOI
	ATG4	0.812	Avr		ΔCt		GOI	GAPDH					Avr		ΔCt		GOI	Act1
	GOI	GAPDH	GOI	GAPDH	GOI	GAPDH	1.812	1.96			GOI	Act1	GOI	Act1	GOI	Act1	1.812	1.806
WT	25.43	21.52	24.8833	21.5133	-0.546667	-0.00666667	0.722559	0.995524	0.725808		23.63	22.7	23.5033	22.72	-0.126667	0.02	0.92747	1.01189	0.91657
	24.26	21.26			0.623333	0.253333	1.4485	1.18587	1.22146		23.38	22.64			0.123333	0.08	1.07607	1.04843	1.02637
	24.96	21.76			-0.0766667	-0.246667	0.95545	0.847052	1.12797		23.5	22.82			0.00333333	-0.1	1.00198	0.942602	1.063
KO	25.04	19.91			-0.156667	1.60333	0.911077	2.9416	0.309721		23.92	21.45			-0.416667	1.27	0.78061	2.11851	0.36847
	25.2	20.02			-0.316667	1.49333	0.828419	2.73172	0.303259		24.05	21.91			-0.546667	0.81	0.722559	1.61414	0.447643
	25.13	19.75			-0.246667	1.76333	0.863617	3.27601	0.263619		23.69	22			-0.186667	0.72	0.894974	1.53051	0.584755
RE	24.38	20.93			0.503333	0.583333	1.34878	1.48075	0.910871		23.3	22.41			0.203333	0.31	1.12848	1.20111	0.939528
	24.84	20.9			0.0433333	0.613333	1.02609	1.51095	0.679104		23.82	22.38			-0.316667	0.34	0.828419	1.2226	0.677588
	24.72	20.92			0.163333	0.593333	1.10196	1.49075	0.739198		23.92	23.28			-0.416667	-0.56	0.78061	0.718188	1.08692
	GOI
	ATG8	0.919	Avr		ΔCt		GOI	GAPDH					Avr		ΔCt		GOI	Act1
	GOI	GAPDH	GOI	GAPDH	GOI	GAPDH	1.919	1.96			GOI	Act1	GOI	Act1	GOI	Act1	1.919	1.806
WT	19.51	20.68	19.67	20.38	0.16	-0.3	1.10992	0.81719	1.35822		22.17	22.99	22.28	22.8467	0.11	-0.143333	1.07433	0.918764	1.16932
	19.51	19.87			0.16	0.51	1.10992	1.40945	0.787483		21.99	22.62			0.29	0.226667	1.20807	1.14338	1.05658
	19.99	20.59			-0.32	-0.21	0.811738	0.868213	0.934953		22.68	22.93			-0.4	-0.0833333	0.770495	0.951934	0.8094
KO	19.98	18.8			-0.31	1.58	0.817046	2.89577	0.282151		22.65	21.44			-0.37	1.40667	0.78571	2.29676	0.342094
	20.05	19.34			-0.38	1.04	0.780605	2.01348	0.387691		22.83	21.77			-0.55	1.07667	0.698729	1.88973	0.369751
	19.68	18.86			-0.01	1.52	0.993503	2.78118	0.357224		22.48	22			-0.2	0.846667	0.877779	1.64951	0.532146
RE	19.2	19.85			0.47	0.53	1.35845	1.42855	0.950932		21.79	22.44			0.49	0.406667	1.37628	1.27174	1.0822
	19.56	20.16			0.11	0.22	1.07433	1.15957	0.926493		22.59	22.41			-0.31	0.436667	0.817046	1.29449	0.63117
	19.12	19.81			0.55	0.57	1.43117	1.46753	0.975226		21.86	23.31			0.42	-0.463333	1.3149	0.760421	1.72917
										WT	20.33	21.65			0	0	1	1	1
										KO	20.98	21.06			-0.65	0.59	0.884383	1.41731	0.623989
										RE	20.1	21.25			0.23	0.4	0.941797	1.26674	0.743481
	GOI
	ATG9	0.85	Avr		ΔCt		GOI	GAPDH					Avr		ΔCt		GOI	Act1
	GOI	GAPDH	GOI	GAPDH	GOI	GAPDH	1.85	1.96			GOI	Act1	GOI	Act1	GOI	Act1	1.85	1.806
WT	25.81	20.68	25.8267	20.38	0.0166667	-0.3	1.01031	0.81719	1.23632		22.89	22.99	22.7733	22.8467	-0.116667	-0.143333	0.930743	0.918764	1.01304
	25.67	19.87			0.156667	0.51	1.10118	1.40945	0.781279		22.6	22.62			0.173333	0.226667	1.11252	1.14338	0.973017
	26	20.59			-0.173333	-0.21	0.898856	0.868213	1.03529		22.83	22.93			-0.0566667	-0.0833333	0.96574	0.951934	1.0145
KO	25.83	18.8			-0.00333333	1.58	0.997951	2.89577	0.344623		23.03	21.44			-0.256667	1.40667	0.853937	2.29676	0.3718
	25.97	19.34			-0.143333	1.04	0.915599	2.01348	0.454736		22.95	21.77			-0.176667	1.07667	0.897015	1.88973	0.474679
	25.58	18.86			0.246667	1.52	1.16386	2.78118	0.418478		22.77	22			0.00333333	0.846667	1.00205	1.64951	0.607486
RE	25.4	19.85			0.426667	0.53	1.30015	1.42855	0.910118		22.66	22.44			0.113333	0.406667	1.07221	1.27174	0.843104
	25.51	20.16			0.316667	0.22	1.21508	1.15957	1.04787		22.68	22.41			0.0933333	0.436667	1.0591	1.29449	0.818156
	25.83	19.81			-0.00333333	0.57	0.997951	1.46753	0.680023		22.95	23.31			-0.176667	-0.463333	0.897015	0.760421	1.17963
	GOI
	ATG11	0.807	Avr		ΔCt		GOI	GAPDH					Avr		ΔCt		GOI	Act1
	GOI	GAPDH	GOI	GAPDH	GOI	GAPDH	1.807	1.96			GOI	Act1	GOI	Act1	GOI	Act1	1.807	1.806
WT	25.65	21.52	25.56	21.5133	-0.09	-0.00666667	0.948143	0.995524	0.952406		22.12	22.7	22.22	22.72	0.1	0.02	1.06095	1.01189	1.04848
	25.32	21.26			0.24	0.253333	1.15258	1.18587	0.971923		22.26	22.64			-0.04	0.08	0.976611	1.04843	0.931503
	25.71	21.76			-0.15	-0.246667	0.915074	0.847052	1.0803		22.28	22.82			-0.06	-0.1	0.965123	0.942602	1.02389
KO	26.5	19.91			-0.94	1.60333	0.573402	2.9416	0.194929		22.88	21.45			-0.66	1.27	0.676718	2.11851	0.31943
	26.38	20.02			-0.82	1.49333	0.615594	2.73172	0.225351		22.95	21.91			-0.73	0.81	0.649263	1.61414	0.402234
	25.58	19.75			-0.02	1.76333	0.988236	3.27601	0.301659		22.58	22			-0.36	0.72	0.808156	1.53051	0.52803
RE	24.76	20.93			0.8	0.583333	1.60534	1.48075	1.08414		21.75	22.41			0.47	0.31	1.3206	1.20111	1.09948
	25.42	20.9			0.14	0.613333	1.08636	1.51095	0.718991		22.43	22.38			-0.21	0.34	0.883159	1.2226	0.722362
	25.93	20.92			-0.37	0.593333	0.803388	1.49075	0.538915		22.37	23.28			-0.15	-0.56	0.915074	0.718188	1.27414
	GOI
	ATG14	0.833	Avr		ΔCt		GOI	GAPDH					Avr		ΔCt		GOI	Act1
	GOI	GAPDH	GOI	GAPDH	GOI	GAPDH	1.833	1.96			GOI	Act1	GOI	Act1	GOI	Act1	1.833	1.806
WT	27.13	21.52	27.2867	21.5133	0.156667	-0.00666667	1.09958	0.995524	1.10453		24.47	22.99	24.5267	22.8467	0.0566667	-0.143333	1.03493	0.918764	1.12644
	27.36	21.26			-0.0733333	0.253333	0.956536	1.18587	0.806609		24.6	22.62			-0.0733333	0.226667	0.956536	1.14338	0.836589
	27.37	21.76			-0.0833333	-0.246667	0.950758	0.847052	1.12243		24.51	22.93			0.0166667	-0.0833333	1.01015	0.951934	1.06116
KO	28.34	19.91			-1.05333	1.60333	0.528205	2.9416	0.179564		25.04	21.44			-0.513333	1.40667	0.732673	2.29676	0.319002
	27.9	20.02			-0.613333	1.49333	0.689594	2.73172	0.25244		24.91	21.77			-0.383333	1.07667	0.792722	1.88973	0.41949
	27.55	19.75			-0.263333	1.76333	0.852512	3.27601	0.260229		24.59	22			-0.0633333	0.846667	0.96235	1.64951	0.583416
RE	27.48	20.93			-0.193333	0.583333	0.889451	1.48075	0.600675		24.41	22.44			0.116667	0.406667	1.07325	1.27174	0.843925
	27.53	20.9			-0.243333	0.613333	0.862907	1.51095	0.571102		24.63	22.41			-0.103333	0.436667	0.939305	1.29449	0.725615
	27.94	20.92			-0.653333	0.593333	0.673081	1.49075	0.451504		24.99	23.31			-0.463333	-0.463333	0.755211	0.760421	0.993148
	GOI
	ATG15	0.809	Avr		ΔCt		GOI	GAPDH					Avr		ΔCt		GOI	Act1
	GOI	GAPDH	GOI	GAPDH	GOI	GAPDH	1.809	1.96			GOI	Act1	GOI	Act1	GOI	Act1	1.809	1.806
WT	25.24	21.52	25.23	21.5133	-0.01	-0.00666667	0.99409	0.995524	0.99856		25.97	22.7	25.81	22.72	-0.16	0.02	0.909515	1.01189	0.898826
	25.04	21.26			0.19	0.253333	1.11921	1.18587	0.943789		25.64	22.64			0.17	0.08	1.10602	1.04843	1.05494
	25.41	21.76			-0.18	-0.246667	0.898796	0.847052	1.06109		25.82	22.82			-0.01	-0.1	0.99409	0.942602	1.05462
KO	26.61	19.91			-1.38	1.60333	0.441301	2.9416	0.150021		27.12	21.45			-1.31	1.27	0.459998	2.11851	0.217132
	25.94	20.02			-0.71	1.49333	0.656476	2.73172	0.240316		26.96	21.91			-1.15	0.81	0.505761	1.61414	0.313332
	25.84	19.75			-0.61	1.76333	0.696566	3.27601	0.212627		26.53	22			-0.72	0.72	0.652596	1.53051	0.42639
RE	25.59	20.93			-0.36	0.583333	0.807834	1.48075	0.545556		26.28	22.41			-0.47	0.31	0.75684	1.20111	0.630117
	25.39	20.9			-0.16	0.613333	0.909515	1.51095	0.601949		26.3	22.38			-0.49	0.34	0.74792	1.2226	0.611746
	25.67	20.92			-0.44	0.593333	0.770419	1.49075	0.516799		26.28	23.28			-0.47	-0.56	0.75684	0.718188	1.05382

## Sheet: Fig 4
Fig. 4
B	YPD (Day)	Cells with GFP in vacuole	Total GFP-positive cell	%
WT	1	0	27	0
		0	120	0
		0	27	0
	2	0	43	0
		0	101	0
		0	60	0
	3	116	167	69.4611
		330	365	90.411
		42	43	97.6744
	4	69	92	75
		134	157	85.3503
		41	43	95.3488
KO	1	0	55	0
		0	142	0
		0	45	0
	2	0	63	0
		0	93	0
		0	69	0
	3	9	175	5.14286
		8	130	6.15385
		10	81	12.3457
	4	10	107	9.34579
		21	142	14.7887
		6	76	7.89474
RE	1	1	43	2.32558
		3	74	4.05405
		2	61	3.27869
	2	1	53	1.88679
		0	50	0
		6	61	9.83607
	3	61	86	70.9302
		51	87	58.6207
		76	110	69.0909
	4	64	76	84.2105
		69	80	86.25
		78	100	78

## Sheet: Fig 5
B	SD-N (hour)	Cells with GFP in vacuole	Total GFP-positive cell	%
WT	1	5	112	4.46429
		12	134	8.95522
		8	130	6.15385
	2	7	69	10.1449
		65	193	33.6788
		45	161	27.9503
	3	56	118	47.4576
		99	185	53.5135
		117	257	45.5253
	4	72	105	68.5714
		118	175	67.4286
		129	194	66.4948
KO	1	0	105	0
		1	77	1.2987
		0	88	0
	2	0	107	0
		0	184	0
		0	152	0
	3	0	100	0
		2	104	1.92308
		1	57	1.75439
	4	1	52	1.92308
		1	64	1.5625
		0	34	0
RE	1	6	40	15
		3	59	5.08475
		2	30	6.66667
	2	39	72	54.1667
		25	52	48.0769
		25	48	52.0833
	3	27	40	67.5
		38	49	77.551
		24	32	75
	4	38	52	73.0769
		22	25	88
		20	26	77

## Sheet: Fig 7
B
	Culture time (h)		Phloxine B	all	Phloxine-positive dead cells (%)
SD-N	0	WT	2	158	1.26582
			7	191	3.66492
			1	152	0.657895
		KO	5	174	2.87356
			2	163	1.22699
			8	411	1.94647
		RE	0	181	0
			0	325	0
			1	359	0.278552
	2	WT	6	173	3.46821
			0	171	0
			5	178	2.80899
		KO	7	294	2.38095
			11	317	3.47003
			4	205	1.95122
		RE	8	282	2.83688
			29	512	5.66406
			16	422	3.79147
	4	WT	7	245	2.85714
			5	216	2.31481
			9	243	3.7037
		KO	69	586	11.7747
			49	399	12.2807
			64	451	14.1907
		RE	22	365	6.0274
			31	547	5.66728
			23	451	5.09978
	8	WT	61	291	20.9622
			72	383	18.799
			96	496	19.3548
		KO	157	418	37.5598
			133	347	38.3285
			221	655	33.7405
		RE	44	501	8.78244
			31	318	9.74843
			25	236	10.5932
YPD	8	WT	6	256	2.34375
			1	210	0.47619
			10	189	5.29101
		KO	2	233	0.858369
			0	236	0
			3	221	1.35747
		RE	20	366	5.46448
			14	491	2.85132
			7	436	1.6055

## Sheet: Fig 8
Fig. 8
B	Relative rEGCrP2 activity (pH 5.0=100%)
	pH	1	2	3
	4.5	48.34	42.19	55.98
	5	114.55	103.4	82.05
	5.5	82.58	84.25	68.59
	6	65.29	44.76	49.95
	6.5	35.09	36.95	31.02
	7	35.5	16.99	21.93
	7.5	36.47	21.59	20.49
	8	17.88	14.78	15.29

## Sheet: Fig 9
Fig. 9
E		% of fatty acid
		1	2	3
	C14:0	1.81655	0.989474	0
	C16:0	20.7221	19.6737	20.0799
	C18:0	11.83	9.29474	10.5473
	C18:1n-9	51.2447	54.9474	55.5867
	C18:2n-6	14.3866	15.0947	13.786
	C18:3n-6	0	0	0
	C18:3n-3	0	0	0
F		WT			KO
	Culture (h)	1	2	3	1	2	3
	21.5	0	0	0	0.0053535	0.002494	0
	27	0	0	0	0.0127	0.003058	0.002759
	38	0	0	0	0.00454	0.004981	0.016588
	72	0.00106	0.000216	0.0002	0.059571	0.051415	0.05351

## Sheet: Fig 10
Fig. 10
A. EG	Sample Name	Area	Dry weight(mg)	IS	Area/(weight*IS)
	1_WT_25_d2	1171	2.28	5313	0.0966679
	1_WT_25_d2	4953	2.04	12070	0.201155
	1_WT_25_d2	5133	2.33	12190	0.180722
	1_WT_25_d2	4773	2.12	11350	0.198363
	2_WT_25_d3	900.5	2.13	8645	0.0489034
	2_WT_25_d3	180.1	2.44	12340	0.00598148
	2_WT_25_d3	450.2	2.47	13960	0.0130564
	2_WT_25_d3	1171	2.2	12700	0.0419112
	3_KO_25_d2	45920	2.35	8645	2.26032
	3_KO_25_d2	94830	2.07	10810	4.23789
	3_KO_25_d2	99410	2.43	13060	3.13242
	3_KO_25_d2	110300	2.22	12700	3.91218
	4_KO_25_d3	97350	2.38	10360	3.9482
	4_KO_25_d3	157800	2.2	12580	5.70169
	4_KO_25_d3	144600	2.13	14590	4.653
	4_KO_25_d3	136200	2.41	11890	4.75311
	5_RE_25_d2	1441	2.3	9904	0.0632595
	5_RE_25_d2	2431	2.27	13330	0.0803395
	5_RE_25_d2	2161	2.38	12250	0.0741211
	5_RE_25_d2	2615	2.19	12970	0.0920635
	6_RE_25_d3	450.2	2.16	10270	0.0202946
	6_RE_25_d3	360.2	2.15	12790	0.0130989
	6_RE_25_d3	540.3	2.14	12720	0.0198488
	6_RE_25_d3	2986	2.33	9729	0.131724
	7_WT_30_d2	2074	2.51	7745	0.106688
	7_WT_30_d2	2433	2.32	14770	0.0710025
	7_WT_30_d2	1891	2.31	13870	0.0590205
	7_WT_30_d2	1711	2.08	12610	0.0652336
	8_WT_30_d3	90.05	2.22	9275	0.00437338
	8_WT_30_d3	540.3	2.36	14500	0.015789
	8_WT_30_d3	180.1	2.18	15400	0.00536459
	8_WT_30_d3	1621	2.12	14140	0.0540752
	9_KO_30_d2	103900	2.29	9545	4.7534
	9_KO_30_d2	98970	2.09	11890	3.98268
	9_KO_30_d2	156600	2.22	16660	4.23413
	9_KO_30_d2	113900	2.37	12060	3.985
	10_KO_30_d3	147900	2.24	12660	5.21539
	10_KO_30_d3	172100	2.03	15580	5.44148
	10_KO_30_d3	173600	2.48	12670	5.52486
	10_KO_30_d3	150400	2.3	15490	4.22152
	11_RE_30_d2	1351	2.37	11350	0.050224
	11_RE_30_d2	1711	2.17	12070	0.0653255
	11_RE_30_d2	1533	2.3	12250	0.0544099
	11_RE_30_d2	1891	2.39	13870	0.0570449
	12_RE_30_d3	270.1	2.15	9996	0.0125678
	12_RE_30_d3	540.3	2.07	14070	0.0185511
	12_RE_30_d3	180.1	2.18	13600	0.00607461
	12_RE_30_d3	1081	2.2	12070	0.0407095
	13_WT_37_d2	1355	2.37	9365	0.0610496
	13_WT_37_d2	1351	2.24	13330	0.0452457
	13_WT_37_d2	1981	2.23	12700	0.0699481
	13_WT_37_d2	2251	2.18	13780	0.0749324
	14_WT_37_d3	810.4	2.17	13240	0.0282067
	14_WT_37_d3	990.7	2.36	12180	0.0344654
	14_WT_37_d3	1261	2.26	12510	0.0446015
	14_WT_37_d3	1801	2.31	15310	0.0509245
	15_KO_37_d2	138500	2.18	11090	5.72877
	15_KO_37_d2	119300	2.31	14050	3.6758
	15_KO_37_d2	121900	2.27	12010	4.47131
	15_KO_37_d2	121700	2.23	11610	4.7006
	16_KO_37_d3	192000	2.22	16010	5.40203
	16_KO_37_d3	150200	2.09	13050	5.50698
	16_KO_37_d3	161800	2.34	19320	3.57895
	16_KO_37_d3	238400	2.17	14040	7.82491
	17_RE_37_d2	1801	2.08	11620	0.0745151
	17_RE_37_d2	2251	2.42	11700	0.0795013
	17_RE_37_d2	2611	2.11	12070	0.102522
	17_RE_37_d2	1891	2.29	12160	0.0679082
	18_RE_37_d3	1171	2.19	12610	0.0424031
	18_RE_37_d3	1983	2.32	12250	0.0697748
	18_RE_37_d3	1172	2.29	13960	0.0366612
	18_RE_37_d3	2880	2.3	15670	0.079909
B. AEG	Sample Name	Area(16_0AEG)	Dry weight(mg)	IS	Area/(weight*IS)		Area(18_1AEG)	Dry weight(mg)	IS	Area/(weight*IS)		Area(18_2AEG)	Dry weight(mg)	IS	Area/(weight*IS)
16:0-EG	1_WT_25_d2	90.05	2.28	136200	0.000289982	18:1-EG	0	2.28	136200	0	18:2-EG	0	2.28	136200	0
	1_WT_25_d2	90.05	2.04	435400	0.000101383		0	2.04	435400	0		180.1	2.04	435400	0.000202766
	1_WT_25_d2	0	2.33	488100	0		0	2.33	488100	0		90.05	2.33	488100	7.91806e-05
	1_WT_25_d2	0	2.12	543100	0		0	2.12	543100	0		0	2.12	543100	0
	2_WT_25_d3	0	2.13	177800	0		0	2.13	177800	0		0	2.13	177800	0
	2_WT_25_d3	0	2.44	378100	0		0	2.44	378100	0		0	2.44	378100	0
	2_WT_25_d3	0	2.47	408000	0		90.05	2.47	408000	8.93566e-05		0	2.47	408000	0
	2_WT_25_d3	0	2.2	503700	0		0	2.2	503700	0		0	2.2	503700	0
	3_KO_25_d2	1171	2.35	209700	0.00237624		540.3	2.35	209700	0.0010964		2882	2.35	209700	0.00584827
	3_KO_25_d2	1802	2.07	432000	0.00201512		1891	2.07	432000	0.00211464		6123	2.07	432000	0.00684716
	3_KO_25_d2	4232	2.43	470200	0.00370388		2071	2.43	470200	0.00181256		8465	2.43	470200	0.00740863
	3_KO_25_d2	4052	2.22	574100	0.00317928		1072	2.22	574100	0.000841113		5404	2.22	574100	0.00424009
	4_KO_25_d3	3063	2.38	213200	0.00603647		2608	2.38	213200	0.00513977		6124	2.38	213200	0.012069
	4_KO_25_d3	6574	2.2	395400	0.00755736		6377	2.2	395400	0.0073309		14680	2.2	395400	0.0168759
	4_KO_25_d3	7474	2.13	450300	0.00779241		7897	2.13	450300	0.00823343		15670	2.13	450300	0.0163376
	4_KO_25_d3	8104	2.41	529100	0.00635543		5751	2.41	529100	0.00451012		13780	2.41	529100	0.0108067
	5_RE_25_d2	0	2.3	250100	0		0	2.3	250100	0		90.05	2.3	250100	0.000156546
	5_RE_25_d2	180.1	2.27	493800	0.000160671		90.05	2.27	493800	8.03354e-05		0	2.27	493800	0
	5_RE_25_d2	181	2.38	464000	0.000163902		90.05	2.38	464000	8.15434e-05		90.05	2.38	464000	8.15434e-05
	5_RE_25_d2	0	2.19	530900	0		0	2.19	530900	0		90.05	2.19	530900	7.7451e-05
	6_RE_25_d3	90.05	2.16	224100	0.000186032		0	2.16	224100	0		90.07	2.16	224100	0.000186074
	6_RE_25_d3	0	2.15	394200	0		90.05	2.15	394200	0.00010625		90.05	2.15	394200	0.00010625
	6_RE_25_d3	89.87	2.14	442800	9.48404e-05		90.04	2.14	442800	9.50198e-05		90.05	2.14	442800	9.50304e-05
	6_RE_25_d3	0	2.33	500300	0		90.05	2.33	500300	7.72498e-05		90.05	2.33	500300	7.72498e-05
	7_WT_30_d2	0	2.51	306700	0		0	2.51	306700	0		0	2.51	306700	0
	7_WT_30_d2	0	2.32	408300	0		0	2.32	408300	0		90.05	2.32	408300	9.50641e-05
	7_WT_30_d2	90.05	2.31	448000	8.70149e-05		0	2.31	448000	0		90.05	2.31	448000	8.70149e-05
	7_WT_30_d2	0	2.08	540600	0		90.05	2.08	540600	8.00837e-05		0	2.08	540600	0
	8_WT_30_d3	0	2.22	229600	0		90.05	2.22	229600	0.000176668		0	2.22	229600	0
	8_WT_30_d3	90.05	2.36	348700	0.000109426		270.1	2.36	348700	0.000328217		0	2.36	348700	0
	8_WT_30_d3	0	2.18	365100	0		90.05	2.18	365100	0.00011314		0	2.18	365100	0
	8_WT_30_d3	90.05	2.12	461300	9.20798e-05		0	2.12	461300	0		0	2.12	461300	0
	9_KO_30_d2	3872	2.29	342600	0.00493529		2449	2.29	342600	0.00312152		10360	2.29	342600	0.013205
	9_KO_30_d2	5673	2.09	427300	0.00635234		2887	2.09	427300	0.00323272		9815	2.09	427300	0.0109903
	9_KO_30_d2	5513	2.22	510100	0.00486833		4504	2.22	510100	0.00397732		13240	2.22	510100	0.0116918
	9_KO_30_d2	4773	2.37	552900	0.00364247		2251	2.37	552900	0.00171783		8825	2.37	552900	0.00673472
	10_KO_30_d3	9725	2.24	279900	0.015511		9824	2.24	279900	0.0156689		25030	2.24	279900	0.0399218
	10_KO_30_d3	8915	2.03	399600	0.0109901		12630	2.03	399600	0.0155698		24940	2.03	399600	0.030745
	10_KO_30_d3	15580	2.48	416200	0.0150943		21340	2.48	416200	0.0206748		39980	2.48	416200	0.0387337
	10_KO_30_d3	15220	2.3	496000	0.0133415		19130	2.3	496000	0.0167689		34670	2.3	496000	0.030391
	11_RE_30_d2	0	2.37	292900	0		0	2.37	292900	0		270.1	2.37	292900	0.000389096
	11_RE_30_d2	0	2.17	435900	0		180.2	2.17	435900	0.000190506		0	2.17	435900	0
	11_RE_30_d2	0	2.3	528400	0		90.05	2.3	528400	7.40957e-05		0	2.3	528400	0
	11_RE_30_d2	0	2.39	530300	0		0	2.39	530300	0		90.05	2.39	530300	7.105e-05
	12_RE_30_d3	90.05	2.15	288300	0.000145278		0	2.15	288300	0		90.05	2.15	288300	0.000145278
	12_RE_30_d3	0	2.07	334300	0		90.05	2.07	334300	0.00013013		0	2.07	334300	0
	12_RE_30_d3	0	2.18	453700	0		0	2.18	453700	0		90.05	2.18	453700	9.10455e-05
	12_RE_30_d3	90.05	2.2	528900	7.73905e-05		180.1	2.2	528900	0.000154781		91.3	2.2	528900	7.84647e-05
	13_WT_37_d2	90.05	2.37	349100	0.000108839		180.1	2.37	349100	0.000217678		90.05	2.37	349100	0.000108839
	13_WT_37_d2	0	2.24	368400	0		0	2.24	368400	0		0	2.24	368400	0
	13_WT_37_d2	90.05	2.23	523800	7.70927e-05		0	2.23	523800	0		90.05	2.23	523800	7.70927e-05
	13_WT_37_d2	90.05	2.18	525200	7.86507e-05		90.05	2.18	525200	7.86507e-05		90.05	2.18	525200	7.86507e-05
	14_WT_37_d3	182.5	2.17	288900	0.000291109		270.1	2.17	288900	0.000430841		630.2	2.17	288900	0.00100524
	14_WT_37_d3	0	2.36	405400	0		180.1	2.36	405400	0.000188243		270.1	2.36	405400	0.000282312
	14_WT_37_d3	360.2	2.26	481200	0.000331215		181.6	2.26	481200	0.000166987		270.1	2.26	481200	0.000248365
	14_WT_37_d3	272.9	2.31	480800	0.000245712		90.05	2.31	480800	8.10788e-05		89.99	2.31	480800	8.10248e-05
	15_KO_37_d2	12160	2.18	348900	0.0159873		19960	2.18	348900	0.0262424		25120	2.18	348900	0.0330265
	15_KO_37_d2	17740	2.31	462900	0.0165903		26750	2.31	462900	0.0250164		34040	2.31	462900	0.0318339
	15_KO_37_d2	20170	2.27	548000	0.0162143		29840	2.27	548000	0.0239879		37280	2.27	548000	0.0299688
	15_KO_37_d2	9275	2.23	516200	0.00805733		10090	2.23	516200	0.00876533		17920	2.23	516200	0.0155674
	16_KO_37_d3	71120	2.22	352700	0.0908308		130800	2.22	352700	0.167051		143600	2.22	352700	0.183399
	16_KO_37_d3	48720	2.09	333400	0.069919		71780	2.09	333400	0.103013		97880	2.09	333400	0.14047
	16_KO_37_d3	70290	2.34	451800	0.0664862		124100	2.34	451800	0.117384		156200	2.34	451800	0.147747
	16_KO_37_d3	98240	2.17	544200	0.0831898		102000	2.17	544200	0.0863738		191400	2.17	544200	0.162078
	17_RE_37_d2	360.2	2.08	365400	0.000473927		360.2	2.08	365400	0.000473927		540.3	2.08	365400	0.000710891
	17_RE_37_d2	182.9	2.42	525500	0.000143822		180.1	2.42	525500	0.00014162		270.1	2.42	525500	0.000212391
	17_RE_37_d2	90.05	2.11	496000	8.60438e-05		180.1	2.11	496000	0.000172088		90.05	2.11	496000	8.60438e-05
	17_RE_37_d2	90.05	2.29	518000	7.59134e-05		180.1	2.29	518000	0.000151827		0	2.29	518000	0
	18_RE_37_d3	180.1	2.19	371600	0.000221306		90.05	2.19	371600	0.000110653		270.1	2.19	371600	0.000331898
	18_RE_37_d3	90.05	2.32	415500	9.34167e-05		360.2	2.32	415500	0.000373667		720.4	2.32	415500	0.000747334
	18_RE_37_d3	89.96	2.29	492600	7.9748e-05		0	2.29	492600	0		450.2	2.29	492600	0.000399094
	18_RE_37_d3	630.2	2.3	499100	0.000548988		990.5	2.3	499100	0.000862857		900.5	2.3	499100	0.000784455

## Sheet: Fig 11
Fig. 11
B	NFAT-GFP (%)
		Control			EG (1.8 nmol/well)			AEG (1.2 nmol/well)
		1	2	3	1	2	3	1	2	3
	hBDCA2	0.54	0.28	0.32	0	0	0	0	1.68	0.15
	mDCAR1	0.87	0.91	0.59	0	1.07	0	1.67	0.4	1.03
	mDCAR2	0.11	0.8	0.42	0	0	0	0	0.57	0.22
	hMCL	0	0	0	0	0	0	0	0	0
	mMCL	0.48	0.5	0.89	0	0	0	0	0	1.85
	hMincle	0.6	0.7	0.86	9.17	2.96	7.4	6.19	0	21.7
	mMincle	1.25	1.59	1.43	0	0	0.96	41.4	52.9	53.2
	rMincle	0.135	0.551	0.327	12.944	12.706	9.942	17.99	18.51	12.829
	hDectin-2	9.9	10.4	9.7	2.07	0.54	6.64	9.17	1.71	10.9
	mDectin-2	0.43	0.61	0.72	0.88	0	0	0.22	0.4	0.39
	mDCAR2/DCIR1	0.37	0.38	0.36	0	0	0	2.34	1.96	0.49
	mDCAR2/DCIR2	0.71	0.22	0.34	0	0	0	0	0	0
	mDCAR2/DCIR3	0	0	0	0	0	0	0	0	0
	mDCAR2/DCIR4	0	1.64	0	0	0	0	4.55	0	0
	mMDL-1	0	0	0	0	0	0	0	0	0
	mLMIR5	0.043	0.11	0.12	0	0.17	0	0	0	0
	hDectin-1	1.27	1.22	0.84	0	0	0.4	0.93	1.32	0.73
	hDectin-1B	0	0.056	0.12	0	0	0	0	0	0
	mDectin-1	0.12	0.23	0.49	0	0	0	0.86	0.85	0.29
	mDectin-1B	0	0	0	0	0	0	0	0	0
	hDNGR1	3.54	3.77	3.42	0	0	4.5	4.26	7.69	4.11
	mDNGR1	0.83	0.61	0.41	0	0	0	0.98	2.51	0.46
	mClec1	1.38	0.91	3.97	0	0	0	0	0	0
	mClec 2	2.55	3.24	3.21	0.81	0	1.66	2	0	2.09
	hDCIR	1.92	1.86	1.26	0	0	0.7	0	1.38	1.28
	hLox1	1.06	1.65	1.49	0	0	3.62	0.81	0	2.21
	mLox1	0.72	0.95	0	0	0	0	0	0	0
	hMICL	0.42	0.63	0	0	0	0	0.93	0.65	0.85
	mMICL	1.63	0.68	2.15	0	0	0	1.99	5.08	2.35
	hClec12b	0.85	0.94	0.93	0	0	0.58	1.18	1.08	0.58
	mClec12b	0	0	7.69	0	0	0	0	0	0
	hSiglec5	0.051	0.058	0.087	0	0	0	0	0	0
	hSiglec7	0.21	0.28	0.12	0	0	0	0.49	0	0.43
	hSiglec9	9.89	15.4	11.5	0	1.12	2.74	13.4	10.3	22.3
	mSiglecE	0.41	0.55	0.36	0	0	0.53	1.05	0.37	0.79
	mSiglecF	0.41	0.26	0.27	0.46	0.41	0.42	0.64	0.5	0.14
D	A650
	Lipid (nmol/well)	SitoSG			StigmaSG			CholeSG			Lipid (nmol/well)	Acyl-SitoSG			Acyl-stigmaSG
		1	2	3	1	2	3	1	2	3		1	2	3	1	2	3
	17.3	0.172	0.197	0.211	0.566	0.59	0.539	0.478	0.548	0.54	12.3	1.134	1.13	1.14	1.154	1.157	1.183
	8.7	0.176	0.177	0.171	0.5	0.451	0.537	0.443	0.451	0.457	6.1	1.107	1.148	1.23	1.125	1.112	1.122
	4.3	0.157	0.144	0.158	0.449	0.418	0.476	0.489	0.523	0.486	3.1	1.171	1.114	1.129	1.11	1.167	1.122
	2.2	0.158	0.153	0.155	0.417	0.613	0.32	0.503	0.503	0.486	1.5	1.151	1.151	1.134	1.111	1.079	1.097
	1.1	0.15	0.16	0.157	0.384	0.376	0.395	0.471	0.481	0.487	0.77	1.168	1.153	1.168	1.039	1.048	1.064
	0.54	0.159	0.151	0.15	0.364	0.355	0.356	0.466	0.485	0.451	0.38	1.113	1.068	1.115	1.099	1.039	1.099
	0.27	0.155	0.148	0.148	0.347	0.339	0.349	0.404	0.404	0.411	0.19	1.1	1.091	1.068	1.028	1.042	1.026
	0.14	0.161	0.161	0.162	0.339	0.338	0.342	0.402	0.394	0.407	0.0958	1.056	1.048	1.023	0.911	0.997	0.967
	0.0677	0.162	0.163	0.159	0.344	0.358	0.346	0.382	0.367	0.411	0.0479	1.046	1.089	1.049	0.776	0.838	0.849
	0.0338	0.151	0.165	0.163	0.35	0.387	0.364	0.373	0.43	0.414	0.0239	0.985	0.968	0.9	0.864	0.916	0.892
	0.0169	0.166	0.153	0.156	0.367	0.361	0.381	0.48	0.457	0.377	0.0119	0.608	0.516	0.523	0.655	0.828	0.818
	0.00847	0.149	0.164	0.168	0.357	0.389	0.366	0.366	0.376	0.374	0.00598	0.244	0.292	0.289	0.533	0.521	0.583
	0.00423	0.168	0.152	0.157	0.4	0.363	0.402	0.38	0.374	0.407	0.00299	0.163	0.164	0.173	0.444	0.428	0.44
	0.00212	0.15	0.158	0.164	0.351	0.369	0.374	0.357	0.371	0.365	0.00149	0.17	0.184	0.159	0.402	0.387	0.379
E	A650
	-	TDB
	0.173	0.901
	0.102	0.871
	0.099	0.867
F	NFAT-GFP (%)
	Lipid	nmol/well	Human			Mouse			Rat			FcR
			1	2	3	1	2	3	1	2	3	1	2	3
	EG	5	2.776	4.109	5.61	0.527	0.554	0.416	5.588	5.565	7.775	0.024	0.113	0.605
		1	8.051	15.108	9.15	0.547	0.904	0.811	12.944	12.706	9.942	0.12	0.06	0.684
		0.2	1.937	1.129	4.635	0.598	0.646	0.847	3.738	10.404	5.269	0.114	0.109	0.598
		0.04	0.186	0.112	0.288	1.171	1.055	1.216	0.292	0.723	0.593	0.076	0.028	0.885
		0.008	0.104	0.096	0.465	1.782	1.059	1.671	0.586	0.357	0.393	0.08	0.794	0.786
	NFAT-GFP (%)
G	Lipid	nmol/well	Human			Mouse			Rat			FcR
			1	2	3	1	2	3	1	2	3	1	2	3
	16:0-EG	5	16.155	16.856	21.277	52.009	46.725	39.732	57.096	46.141	39.888	0.257	0.443	0.593
		1	34.644	31.999	60.915	71.783	75.669	68.708	81.558	75.797	60.973	0.141	0.104	0.876
		0.2	57.276	68.724	85.114	63.729	60.711	59.603	71.067	71.226	71.083	0.094	0.062	0.645
		0.04	56.444	64.996	69.143	46.872	42.782	59.094	55.861	54.263	54.569	0.066	0.539	0.567
		0.008	26.606	31.467	33.917	9.61	9.23	7.859	14.455	19.521	20.512	0.06	0.051	0.807
	NFAT-GFP (%)
H	Lipid	nmol/well	Human			Mouse			Rat			FcR
			1	2	3	1	2	3	1	2	3	1	2	3
	18:1-EG	5	13.96	14.455	14.414	39.954	42.47	41.496	30.6	30.159	31.001	0.961	0.287	1.074
		1	30.571	32.382	60.887	79.607	70.762	70.745	62.999	64.346	65.085	0.093	0.062	0.966
		0.2	56.029	68.694	86.76	81.705	80.637	80.103	70.01	70.915	74.824	0.01	0.071	0.675
		0.04	81.878	82.708	78.098	74.074	77.219	77.898	63.363	63.649	63.551	0.092	0.744	0.772
		0.008	31.772	42.535	36.098	27.336	22.986	28.488	37.725	31.807	35.808	0.018	0.032	0.584
I	NFAT-GFP (%)
	Lipid	nmol/well	Human			Mouse			Rat			FcR
			1	2	3	1	2	3	1	2	3	1	2	3
	IPA	-	2.562	1.512	6.454	1.524	2.014	1.684	0.399	0.289	0.534	0.068	0.081	0.078
	TDB	0.2	89.774	95.389	95.011	88.288	88.982	88.368	74.845	70.697	70.269	1.549	2.973	3.54

[truncated: 11 more sheets: Fig 13, Fig 14, Fig 15, S3 Fig, S6 Fig, S9 Fig, S12 Fig, S13 Fig, S14 Fig, S15 Fig, S16 Fig]
