# Supplementary material for: Vacuolar sterol β-glucosidase EGCrP2/Sgl1 deficiency in Cryptococcus neoformans: Dysfunctional autophagy and Mincle-dependent immune activation as targets of novel antifungal strategies
Source: PLoS Pathog. 2025 Apr 24;21(4):e1013089. doi: 10.1371/journal.ppat.1013089 (PMC12061408; doi:10.1371/journal.ppat.1013089)
Supplement: S1 Table — (XLSX) [file ppat.1013089.s018.xlsx]

## Sheet: 20240806 accession number
S1 Table. Accession number of EGCrP2/Sgl1 and related proteins.
Species	Protein Name	Gene name	GenBank Number
Arthroderma otae		MCYG_06085	EEQ33266.1
Aspergillus clavatus		ACLA_036770	EAW09472.1
Aspergillus fumigatus	SglA	AFUA_3G08820	EAL92696.1
Aspergillus nidulans		AN3013.2	EAA63584.1
Aspergillus niger		An16g02100	CAL00434.1
Aspergillus oryzae		AO090005001389	BAE56314.1
Aspergillus terreus		ATEG_01592	EAU38349.1
Candida albicans		orf19.11514	AOW29940.1
Candida auris		QG37_06539	KND97079.2
Candida glabrata		CAGL0L09493g	CAG62156.1
Chaetomium globosum		CHGG_09617	EAQ83213.1
Coccidioides immitis		CIMG_07690	EAS28944.1
Coccidioides posadasii		CPC735_042700	EER25826.1
Coprinopsis cinerea		CC1G_09195	EAU82009.1
Cryptococcus neoformans	EGCrP2/Sgl1	CNAG_05607	AFR99035.1
Cyanea nozakii	EGCase	AB047321.1	BAB16369.1
Eremothecium gossypii		AGOS_AAR017W	AAS50382.1
Exophiala dermatitidis		HMPREF1120_06542	EHY58532.1
Fusarium oxysporum		FOXB_13286	EGU76214.1
Gibberella zeae		FG06325.1	CEF88748.1
Hydra vulgaris	EGCase	AB179748.1	BAD20464.1
Kluyveromyces lactis		KLLA0B11704g	CAH02444.1
Laccaria bicolor		LACBIDRAFT_189357	EDR10797.1
Mucor circinelloides		HMPREF1544_10329	EPB82935.1
Neurospora crassa		NCU02233	EAA30410.1
Parastagonospora nodorum		SNOG_15796	EAT76891.2
Penicillium chrysogenum		Pc20g03840	CAP85713.1
Penicillium marneffei		PMAA_012700	EEA19001.1
Pichia pastoris		PAS_chr4_0321	CAY71564.1
Podospora anserina		PODANS_5_9360	CAP64662.1
Pyricularia oryzae		MGG_00882	EHA48502.1
Rhizopus delemar		RO3G_09843	EIE85133.1
Rhodococcus equi	EGALC	AB270591.1	BAF56440.1
Rhodococcus sp.	EGCase I	REQ_38260	CBH49814.1
Rhodococcus sp.	EGCase II	RSU39554	AAB67050.1
Rhodococcus sp.	C9 EGCase	AB042327.1	BAB17317.1
Saccharomyces cerevisiae	Egh1	YIR007W	DAA08553.1
Scheffersomyces stipitis		PICST_55209	ABN65235.2
Schizophyllum commune		SCHCODRAFT_50957	KAL1701091.1
Trichophyton rubrum		TERG_06016	EGD89778.1
Trichosporon asahii		A1Q2_01328	EKD04297.1
Ustilago maydis		UMAG_00249	KIS71819.1
Vanderwaltozyma polyspora		Kpol_322p5	EDO14628.1
Wickerhamomyces anomalus		WAN_7517	AEZ66640.1
Yarrowia lipolytica		YALI0E06149p	CAG79198.1
