# Supplementary material for: Vacuolar sterol β-glucosidase EGCrP2/Sgl1 deficiency in Cryptococcus neoformans: Dysfunctional autophagy and Mincle-dependent immune activation as targets of novel antifungal strategies
Source: PLoS Pathog. 2025 Apr 24;21(4):e1013089. doi: 10.1371/journal.ppat.1013089 (PMC12061408; doi:10.1371/journal.ppat.1013089)
Supplement: S2 Table — (XLSX) [file ppat.1013089.s019.xlsx]

## Sheet: Sheet1
S2 Table. Oligonucleotide primers used in this study.
Fluorescent protein-fused gene expression construct
	Primer name	Sequence
NAT→NeoR	seletable marker change-A	gtgaaggcggtaaggggt
	seletable marker change-S	catagacatgttgggcgag
	CnNeoR-A	cccaacatgtctatgattgaacaagatggattg
	CnNeoR-S	ccttaccgccttcactcagaagaactcgtcaag
GFP-ATG8	pGWKS-S	tagaaggttgagcgcgtaatag
	GFP-A	cttgtacagctcgtccatgc
	GFP-ATG8-S	gacgagctgtacaagATGGTCCGAAGCAAGTTTAAG
	ATG8-pGWKS-A	gcgctcaaccttctaCTCGGAGATGGCGTATTGTTC
mRuby-EGCrP2	mRuby-EGCrP2-S	gacgagctctacaagATGCCTCCTCCACCAGAAG
	mRuby-EGCrP2-A	gcgctcaaccttctaaGCAATAACGCATTCAGG
	N-mRuby-S	tagaaggttgagcgcgtaatag
	N-mRuby-A	cttgtagagctcgtccatg
Quantitative realtime PCR
Gene	Primer name	Sequence
Act1	CNAG00483-RT-N1	GTTCGAGACTTTCAATGCCC
	CNAG00483-RT-C1	ACCAGAGTCAAGAACGATAC
GAPDH	GAPDH-F	CGAGTCCCTACCTCTGATG
	GAPDH-R	TCGGAAGCCTTCTTGATGAC
ATG1	CNAG_05005 RT-F	GGTACGAGACGTCATTGTGG
	CNAG_05005 RT-R	AAGCGACCTTGTCTTCGTCT
ATG2	CNAG_06732_3_F	TCTCGCAGTCTGATCCCTTT
	CNAG_06732_3_R	ATTGGCAGGAAGTGGTTGAC
ATG3	CNAG_06892_4_F	TGCCCCTCGATAAGCAATAC
	CNAG_06892_4_R	GGAGCTTCCTCTGCATCATC
ATG4	CNAG_02662_4_F	ACCGCCTACCCTGATTCTTT
	CNAG_02662_4_R	TGGGTCTAATCCCGAAAGTG
ATG5	CNAG_06519_1_F	gctcctttgcttttgtttcg
	CNAG_06519_1_R	tgagacacgcgctaccatac
ATG8	CNAG_00816_4_F	TGGGCAATTCGTCTATGTCA
	CNAG_00816_4_R	CTTCGTCCTTGTGCTCATCA
ATG9	CNAG_01445 RT-F	CGTCCATGTCGATGGAGTAG
	CNAG_01445 RT-R	AGCAGCAGTACCACCATCAG
ATG11	CNAG_01424 RT-F	AGCTGGAGGAAAAGACCAGA
	CNAG_01424 RT-R	GAGCTTCCTGTAGCCTCACC
ATG12	CNAG_07645_4_F	GCACAAGTTCCAAGCAGTGA
	CNAG_07645_4_R	AGGCTTCCGACAGTGTCATC
ATG14-03	CNAG_03608_F	AGGACAGTCGCTTCTCCTGA
	CNAG_03608_R	TGCCACGAAATGAGCTACTG
ATG14-05	CNAG_05500-S2	GCCTCGATCAAGCAAGTACA
	CNAG_05500-A2	ATACCTGCGATCTCCCAATC
ATG15	CNAG_01601 RT-F	CTGGAGTTTTGGGATCTGGT
	CNAG_01601 RT-R	TGCACAACAGCACGAAAATA
VAM7	CNAG_02676 RT-F	CCTTGGCCTCTATGTCCAAT
	CNAG_02676 RT-R	ATATCGCGCAGTTGAGTCAG
YKT6	CNAG_07570 RT-F	CCCTCGCAAACTATCTCACA
	CNAG_07570 RT-R	AGCTTTTCTCCTCGCTCAAG
VPS11	CNAG_06376 RT-F	CGACACCTTACGATCCAATG
	CNAG_06376 RT-R	CATACATTCCCATCCCTTCC
VPS18	CNAG_01610 RT-F	TGGCAAAGAATACCCCTTTC
	CNAG_01610 RT-R	ACACCTCCCAACAAGAGGTC
VPS33	CNAG_02373 RT-F	AGCAAAAAGTCGAACGGAGT
	CNAG_02373 RT-R	ACCTGTGGTTTGGTTTGACA
MON1	CNAG_00971 RT-F	CGCGTAGCATTCCTGTTAAA
	CNAG_00971 RT-R	TGGAATAGCCTGAGCAGTTG
TPS1	CNAG05292-RT-N1	AGACCGTGAAACCGTCAATC
	CNAG05292-RT-C1	GGATCGAGTTGGAGAAACCA
CDC3	CNAG05925-RT-N1	AACCGTTCGAAGCTTCTTGA
	CNAG05925-RT-C1	GTATCGGCTTTGGCAATGAT
ECA1	CNAG05592-RT-N1	TCGTCGCGAGTATCATCTTG
	CNAG05592-RT-C1	ATCACAGCGATCCATTCCTC
EIF4E	CNAG05843-RT-N1	ATAACGCCCACTTCAACAGG
	CNAG05843-RT-C1	CAGGCGAACTAACGATAGGC
LYS9	CNAG_00247 RT-F	AAGGAAAACGGAAAGCAGAA
	CNAG_00247 RT-R	ATTCAAGTCCACCCTCCTTG
TPS2	CNAG_03765 RT-F	CATGTTCCGAGCTTTGAGAA
	CNAG_03765 RT-R	GGGCTTCATAACGACTGGAT
Mincle	mMincle-rt-F	TCAACCAAATCGCCTGCAT
	mMincle-rt-R	GAGGCCCCGGCTATCGT
Actin	mActin-rt-F	CCACAGCTGAGAGGGAAATC
	mActin-rt-R	TCTCCAGGGAGGAAGAGGAT
Gapdh	mGapdh-rt-F	ACTCCACTCACGGCAAATTC
	mGapdh-rt-R	CACATTGGGGGTAGGAACAC
