# Supplementary material for: Vacuolar sterol β-glucosidase EGCrP2/Sgl1 deficiency in Cryptococcus neoformans: Dysfunctional autophagy and Mincle-dependent immune activation as targets of novel antifungal strategies
Source: PLoS Pathog. 2025 Apr 24;21(4):e1013089. doi: 10.1371/journal.ppat.1013089 (PMC12061408; doi:10.1371/journal.ppat.1013089)
Supplement: S3 Table — (XLSX) [file ppat.1013089.s020.xlsx]

## Sheet: Sheet1
	S3 Table. MRM conditions for the lipid analysis by using LC-ESI MS/MS.
	Compound name	Q1	Q3
	cholesteryl glucoside	566.4	369.4
	corbisteryl glucoside	590.4	393.4
	dehydroergosteryl glucoside	574.4	377.4
	ergosta(Ergosta-7,22-dien-3-ol) glucoside	578.4	381.4
	ergosteryl glucoside	576.4	379.4
	16:0-Glc-Sitosterol	832.65	397.4
	18:0-Glc-Sitosterol	860.65	397.4
	18:1-Glc-Sitosterol	858.65	397.4
	18:2-Glc-Sitosterol	856.65	397.4
	18:3-Glc-Sitosterol	854.65	397.4
	16:0-Glc-Ergosterol	814.6	379.35
	18:0-Glc-Ergosterol	842.6	379.35
	18:1-Glc-Ergosterol	840.6	379.35
	18:2-Glc-Ergosterol	838.6	379.35
	16:0-Glc-Ergosta	816.6	381.4
	18:0-Glc-Ergosta	844.6	381.4
	18:1-Glc-Ergosta	842.6	381.4
	18:2-Glc-Ergosta	840.6	381.4
